# Supplementary material for: Plasmodium berghei IMC1j interacts with δ-tubulin to orchestrate subpellicular microtubule organization in ookinetes
Source: mBio. 2025 Oct 21;16(11):e02669-25. doi: 10.1128/mbio.02669-25 (PMC12607714; doi:10.1128/mbio.02669-25)
Supplement: Table S2 — The interactome of PbIMC1j was characterized using IP/MS. [file mbio.02669-25-s0002.xlsx]

## Sheet: Table S2 (A)
Table S2. Immunoprecipitations followed by mass spectrometry analysis (IP/MS) identified PbIMC1j interactome. (A) Proteins identified as interactors of PbIMC1j through immunoprecipitation are listed. WT, wild-type P. berghei; IMC1j, PbIMC1jHA-glmS parasites.
Accessions	MW [kDa]	Coverage [%]_WT_	Coverage [%]_IMC1j	PSMs_WT_	PSMs_IMC1j	Peptides_WT_	Peptides_IMC1j	Unique Peptides_WT_	Unique Peptides_IMC1j	Score_WT_	Score_IMC1j	Abundances (Normalized)_WT_	Abundances (Normalized)_IMC1j	Abundances: WT_	Abundances: IMC1j
PBANKA_1033900	25	7	12	3	2	1	2	1	2	8.7	6.75	807962	5.29371e+06	807962	5.29371e+06
PBANKA_1128500	727.1	0	-	1	-	1	-	1	-	2.76	-	35657040	-	35657040	-
PBANKA_1135500	29.8	-	-	-	-	-	-	-	-	-	-	-	-	-	-
PBANKA_0906700	181.8	1	-	1	-	1	-	1	-	2.85	-	23014354	-	23014354	-
PBANKA_1310800	29.9	-	7	-	2	-	2	-	2	-	4.67	-	6.18023e+06	-	6.18023e+06
PBANKA_1351200	65.3	5	-	1	-	1	-	1	-	2.95	-		-		-
PBANKA_1117000	14.2	12	35	6	5	2	4	1	3	8.64	13.07	5922330	1.78941e+07	5922330	1.78941e+07
PBANKA_1237800	160.8	4	3	5	3	4	3	4	3	12.7	6.4	2.04931e+06	2.91775e+06	2.04931e+06	2.91775e+06
PBANKA_1106700	46.1	21	17	7	9	7	6	7	6	18.61	28.45	5.21659e+06	2.39565e+07	5.21659e+06	2.39565e+07
PBANKA_1019500	33.9	-	40	-	10	-	9	-	9	-	28.91	-	5.07658e+07	-	5.07658e+07
PBANKA_1209400	16.4	-	-	-	-	-	-	-	-	-	-	-	-	-	-
PBANKA_0104000	25.4	6	-	1	-	1	-	1	-	1.93	-	1.36715e+06	-	1.36715e+06	-
PBANKA_1145800	20.4	25	17	4	2	3	2	3	2	14.91	8.27	1.35363e+07	4.75209e+06	1.35363e+07	4.75209e+06
PBANKA_1425000	102.2	2	5	2	4	2	4	2	4	4.63	10.73	542854	5.34971e+06	542854	5.34971e+06
PBANKA_0524800	12.2	-	6	-	1	-	1	-	1	-	2.17	-	2.58738e+06	-	2.58738e+06
PBANKA_1002800	158.3	-	1	-	1	-	1	-	1	-	1.9	-	1.54527e+06	-	1.54527e+06
PBANKA_0108800	15.4	19	19	4	4	3	4	1	2	10.09	8.51	946695	1.17599e+07	946695	1.17599e+07
PBANKA_1416300	16.9	-	8	-	1	-	1	-	1	-	3.16	-	5024340	-	5024340
PBANKA_1219900	135.1	-	2	-	1	-	1	-	1	-	3.1	-	8.23312e+06	-	8.23312e+06
PBANKA_1226600	51.6	-	-	-	-	-	-	-	-	-	-	-	-	-	-
PBANKA_1144700	178.6	-	1	-	1	-	1	-	1	-	1.99	-	2.11954e+06	-	2.11954e+06
PBANKA_0904100	23.7	5	-	1	-	1	-	1	-	3	-	1.69937e+06	-	1.69937e+06	-
PBANKA_1232100	36.3	-	27	-	11	-	9	-	9	-	30.52	-	1.92318e+08	-	1.92318e+08
PBANKA_1204400	12	-	36	-	5	-	4	-	4	-	11.55	-	1.5514e+07	-	1.5514e+07
PBANKA_1013100	17.9	13	5	2	1	2	1	2	1	4.37	1.9	1.25749e+06	1.90653e+06	1.25749e+06	1.90653e+06
PBANKA_1232500	84.1	-	3	-	2	-	2	-	2	-	4.78	-	3835952	-	3835952
PBANKA_0522600	351.6	-	-	-	-	-	-	-	-	-	-	-	-	-	-
PBANKA_1014400	243.1	1	-	1	-	1	-	1	-	1.94	-	977537	-	977537	-
PBANKA_1331900	45.3	-	8	-	2	-	2	-	2	-	6.79	-	2.70872e+06	-	2.70872e+06
PBANKA_0932800	290.5	-	-	-	-	-	-	-	-	-	-	-	-	-	-
PBANKA_1446800	79.8	-	9	-	6	-	5	-	5	-	17.43	-	1.62478e+07	-	1.62478e+07
PBANKA_1409100	21.8	-	-	-	-	-	-	-	-	-	-	-	-	-	-
PBANKA_0613200	198.8	1	-	1	-	1	-	1	-	2.13	-	12115810	-	12115810	-
PBANKA_0610400	167.8	11	11	2	2	2	2	2	2	6.2	6.03	1.03746e+06	2.10063e+06	1.03746e+06	2.10063e+06
PBANKA_0610900	48.4	-	7	-	3	-	3	-	3	-	6.95	-	2.18139e+06	-	2.18139e+06
PBANKA_1231000	16.1	7	26	1	4	1	3	1	3	2.83	10.43	1.53464e+06	5.50015e+06	1.53464e+06	5.50015e+06
PBANKA_1200600	250.9	-	21	-	2	-	1	-	1	-	2.16	-	5.41732e+06	-	5.41732e+06
PBANKA_1206600	49.7	-	3	-	1	-	1	-	1	-	2.51	-	1900762	-	1900762
PBANKA_1214300	49	-	10	-	6	-	5	-	5	-	12.83	-	16532766	-	16532766
PBANKA_0716100	174	-	-	-	-	-	-	-	-	-	-	-	-	-	-
PBANKA_1306100	109.9	-	2	-	1	-	1	-	1	-	2.1	-	9296605	-	9296605
PBANKA_0405500	30.5	-	9	-	2	-	2	-	2	-	4.87	-	2.50416e+06	-	2.50416e+06
PBANKA_1424300	32.6	-	15	-	4	-	4	-	4	-	10.93	-	9.06029e+06	-	9.06029e+06
PBANKA_1400600	152.1	-	1	-	1	-	1	-	1	-	2.24	-	2.65998e+06	-	2.65998e+06
PBANKA_0715500	34.9	-	3	-	1	-	1	-	1	-	1.98	-		-
PBANKA_1214700	112	1	-	1	-	1	-	1	-	2.48	-	925818	-	925818	-
PBANKA_1028400	25.2	-	8	-	2	-	2	-	2	-	4.15	-	5.30963e+06	-	5.30963e+06
PBANKA_1319200	121.4	-	1	-	1	-	1	-	1	-	1.93	-	1.90308e+06	-	1.90308e+06
PBANKA_1102200	46.7	-	2	-	1	-	1	-	1	-	3.03	-	2.17585e+06	-	2.17585e+06
PBANKA_1133400	48.9	2	33	1	12	1	12	1	12	2.84	34.57	2.01283e+06	101347763	2.01283e+06	101347763
PBANKA_0922100	17.9	-	19	-	3	-	3	-	3	-	7.13	-	7.28005e+06	-	7.28005e+06
PBANKA_1326400	36.6	-	2	-	1	-	1	-	1	-	2.23	-	2297998	-	2297998
PBANKA_1141500	43.1	3	-	1	-	1	-	1	-	3.33	-	1.60738e+06	-	1.60738e+06	-
PBANKA_1409600	59.5	9	-	4	-	4	-	4	-	9.06	-	2.42886e+06	-	2.42886e+06	-
PBANKA_0715000	173.5	1	1	2	1	1	1	1	1	4.08	2	9612662	17548652	9612662	17548652
PBANKA_0403000	12.1	-	11	-	1	-	1	-	1	-	2.58	-	1.28137e+06	-	1.28137e+06
PBANKA_1135100	17.2	-	22	-	3	-	3	-	3	-	7.82	-	9.8104e+06	-	9.8104e+06
PBANKA_1202700	86.6	22	12	14	9	12	8	12	8	33.92	25.33	2.20657e+07	2.66668e+07	2.20657e+07	2.66668e+07
PBANKA_1217600	16.5	10	25	7	5	2	4	1	3	12.67	11.78	9.66178e+07	6.05101e+07	9.66178e+07	6.05101e+07
PBANKA_0506100	194.4	-	-	-	-	-	-	-	-	-	-	-	-	-	-
PBANKA_0930300	24.9	-	9	-	3	-	2	-	2	-	8.35	-	4.96666e+06	-	4.96666e+06
PBANKA_0832200	35.8	-	-	-	-	-	-	-	-	-	-	-	-	-	-
PBANKA_1023400	56.5	-	2	-	1	-	1	-	1	-	1.9	-	3.80113e+06	-	3.80113e+06
PBANKA_1127800	44.2	-	3	-	2	-	1	-	1	-	5.17	-	1.3019e+06	-	1.3019e+06
PBANKA_1404500	147	-	2	-	1	-	1	-	1	-	2.64	-	8667488	-	8667488
PBANKA_1013000	87.1	-	-	-	-	-	-	-	-	-	-	-	-	-	-
PBANKA_1354300	62.8	-	1	-	1	-	1	-	1	-	2.03	-	3.22502e+06	-	3.22502e+06
PBANKA_1354400	21.7	10	32	2	5	2	5	2	5	5.1	14.01	3.50167e+06	1.33621e+07	3.50167e+06	1.33621e+07
PBANKA_0617100	20.2	-	16	-	2	-	2	-	2	-	7.15	-	7505210	-	7505210
PBANKA_1141700	14.6	14	14	2	2	2	2	2	2	4.8	5.3	1.88286e+07	40779536	1.88286e+07	40779536
PBANKA_0502000	61.6	-	-	-	-	-	-	-	-	-	-	-	-	-	-
PBANKA_1220200	78.1	-	1	-	1	-	1	-	1	-	2.3	-	704871	-	704871
PBANKA_1324400	16.9	-	21	-	4	-	3	-	3	-	10.56	-	2.24438e+06	-	2.24438e+06
PBANKA_1330000	31.9	11	-	2	-	2	-	2	-	5.25	-	482334	-	482334	-
PBANKA_1311000	54.8	-	2	-	1	-	1	-	1	-	2.31	-	4.00476e+06	-	4.00476e+06
PBANKA_1218200	59.1	1	1	1	1	1	1	1	1	2.23	2.13	5.52258e+06	3.97872e+06	5.52258e+06	3.97872e+06
PBANKA_1423500	25.4	9	14	2	4	2	3	2	3	3.87	9.61	1.3087e+06	1.36369e+07	1.3087e+06	1.36369e+07
PBANKA_1360100	46	-	4	-	1	-	1	-	1	-	2.97	-	1.12095e+06	-	1.12095e+06
PBANKA_1400700	20	-	-	-	-	-	-	-	-	-	-	-	-	-	-
PBANKA_1456100	16.1	-	12	-	1	-	1	-	1	-	4.29	-	1506870	-	1506870
PBANKA_0619200	54.7	-	21	-	10	-	10	-	10	-	27.32	-	4.86541e+07	-	4.86541e+07
PBANKA_1224100	85.2	-	-	-	-	-	-	-	-	-	-	-	-	-	-
PBANKA_1201900	13.5	-	8	-	1	-	1	-	1	-	2.36	-	2.03718e+06	-	2.03718e+06
PBANKA_1412200	387.2	1	-	1	-	1	-	1	-	2.78	-	13495127	-	13495127	-
PBANKA_1032700	58.9	-	5	-	3	-	2	-	2	-	9.8	-	4.14538e+06	-	4.14538e+06
PBANKA_0608300	90.8	-	-	-	-	-	-	-	-	-	-	-	-	-	-
PBANKA_1463000	309	-	-	-	-	-	-	-	-	-	-	-	-	-	-
PBANKA_1202400	23.8	-	8	-	2	-	2	-	2	-	5.04	-	1.54757e+07	-	1.54757e+07
PBANKA_1426900	104.2	4	15	3	14	3	13	3	13	8.41	35.77	6.42739e+06	3.57244e+07	6.42739e+06	3.57244e+07
PBANKA_0918000	34.8	-	10	-	3	-	3	-	3	-	8.48	-	8.20529e+06	-	8.20529e+06
PBANKA_1217300	46.5	6	-	1	-	1	-	1	-	0	-	74290840	-	74290840	-
PBANKA_0105300	208.1	-	-	-	-	-	-	-	-	-	-	-	-	-	-
PBANKA_1035700	169.8	-	-	-	-	-	-	-	-	-	-	-	-	-	-
PBANKA_1434700	230	1	5	1	9	1	9	1	9	2.04	24.41		1.3153e+07		1.3153e+07
PBANKA_1025300	369.2	-	0	-	1	-	1	-	1	-	2.33	-	7301703	-	7301703
PBANKA_1231700	27.9	6	10	2	3	2	3	2	3	4.33	7.56	5.1311e+06	1.25118e+07	5.1311e+06	1.25118e+07
PBANKA_0604300	38.8	-	4	-	1	-	1	-	1	-	1.95	-	3.49287e+06	-	3.49287e+06
PBANKA_0720300	51.4	-	2	-	1	-	1	-	1	-	1.93	-		-
PBANKA_1450300	57.8	4	5	2	3	2	2	2	2	5.26	9.01	2.92571e+06	4.13651e+06	2.92571e+06	4.13651e+06
PBANKA_1329300	24.7	-	13	-	4	-	4	-	4	-	8.98	-	1.3956e+07	-	1.3956e+07
PBANKA_1412300	47.3	-	-	-	-	-	-	-	-	-	-	-	-	-	-
PBANKA_1035100	33.3	-	9	-	3	-	3	-	3	-	8.11	-	8.84306e+06	-	8.84306e+06
PBANKA_1113500	23.7	-	11	-	2	-	2	-	2	-	5.14	-	5.13553e+06	-	5.13553e+06
PBANKA_0937200	148.4	-	1	-	1	-	1	-	1	-	2.7	-	1.13007e+06	-	1.13007e+06
PBANKA_0207000	127.3	-	1	-	1	-	1	-	1	-	2.08	-	5023022	-	5023022
PBANKA_1117100	15.4	19	19	4	3	3	3	1	1	10.27	7.38		2.02222e+06		2.02222e+06
PBANKA_0719500	581.3	-	-	-	-	-	-	-	-	-	-	-	-	-	-
PBANKA_0505300	193.3	-	1	-	1	-	1	-	1	-	2.31	-	5517180	-	5517180
PBANKA_0834600	82	-	3	-	1	-	1	-	1	-	2.99	-	32039990	-	32039990
PBANKA_0204800	107.3	5	1	4	1	4	1	4	1	8.73	1.98	4.26251e+06	1.20381e+06	4.26251e+06	1.20381e+06
PBANKA_1346700	15	6	6	1	1	1	1	1	1	1.98	2.49	1.04288e+06	2.47738e+06	1.04288e+06	2.47738e+06
PBANKA_1334300	31.5	8	4	2	2	2	1	2	1	5.08	5.61	1.30796e+06	3.35999e+06	1.30796e+06	3.35999e+06
PBANKA_0702800	55.4	-	2	-	1	-	1	-	1	-	1.95	-		-
PBANKA_1022000	11.8	-	38	-	5	-	5	-	5	-	11.52	-	1.23353e+07	-	1.23353e+07
PBANKA_1213700	55.1	-	-	-	-	-	-	-	-	-	-	-	-	-	-
PBANKA_0410600	14.8	-	9	-	1	-	1	-	1	-	3.88	-	3.12974e+06	-	3.12974e+06
PBANKA_1125300	106.8	-	-	-	-	-	-	-	-	-	-	-	-	-	-
PBANKA_0104700	34.5	-	-	-	-	-	-	-	-	-	-	-	-	-	-
PBANKA_1360300	42.1	-	2	-	1	-	1	-	1	-	1.94	-	2.45361e+06	-	2.45361e+06
PBANKA_1211300	43.5	-	-	-	-	-	-	-	-	-	-	-	-	-	-
PBANKA_1030100	42.6	-	-	-	-	-	-	-	-	-	-	-	-	-	-
PBANKA_1205400	60.2	-	-	-	-	-	-	-	-	-	-	-	-	-	-
PBANKA_1111000	1130.9	-	0	-	1	-	1	-	1	-	2.31	-	14121507	-	14121507
PBANKA_0412800	26.9	5	8	1	2	1	2	1	2	1.93	5.09	631810	6250922	631810	6250922
PBANKA_0937700	12.7	-	16	-	2	-	2	-	2	-	4.1	-	5.15225e+06	-	5.15225e+06
PBANKA_1417800	94.8	-	-	-	-	-	-	-	-	-	-	-	-	-	-
PBANKA_0712600	30.2	14	29	3	8	3	7	3	7	7.51	21.92	2.47924e+06	7.27272e+06	2.47924e+06	7.27272e+06
PBANKA_1354600	56.5	-	1	-	2	-	1	-	1	-	3.86	-	3404128	-	3404128
PBANKA_1338600	20.7	-	8	-	1	-	1	-	1	-	2.46	-		-
PBANKA_0906500	14.6	-	7	-	1	-	1	-	1	-	2.54	-	2.37478e+06	-	2.37478e+06
PBANKA_0510800	168.4	1	1	1	1	1	1	1	1	1.92	2.04	1.39047e+06	2.79933e+06	1.39047e+06	2.79933e+06
PBANKA_1407900	122.2	-	-	-	-	-	-	-	-	-	-	-	-	-	-
PBANKA_1210200	111.1	-	8	-	8	-	8	-	8	-	18.75	-	1.10987e+07	-	1.10987e+07
PBANKA_0522800	20	-	14	-	3	-	3	-	3	-	7.88	-	2.21075e+06	-	2.21075e+06
PBANKA_0717800	24.1	7	11	1	2	1	2	1	2	2.24	5.57	718969	6.89927e+06	718969	6.89927e+06
PBANKA_0411950	156.4	-	-	-	-	-	-	-	-	-	-	-	-	-	-
PBANKA_0109200	136	2	1	1	1	1	1	1	1	2.62	2.73	45220584	1.31845e+06	45220584	1.31845e+06
PBANKA_1205000	27.8	-	7	-	2	-	2	-	2	-	4.82	-	5.45891e+06	-	5.45891e+06
PBANKA_0216781	33.9	-	-	-	-	-	-	-	-	-	-	-	-	-	-
PBANKA_0305400	179.6	-	-	-	-	-	-	-	-	-	-	-	-	-	-
PBANKA_0417700	50.2	-	12	-	4	-	4	-	1	-	12.6	-	2.9061e+06	-	2.9061e+06
PBANKA_1223400	48.5	-	-	-	-	-	-	-	-	-	-	-	-	-	-
PBANKA_1314400	89.9	-	2	-	1	-	1	-	1	-	2.01	-	1.93171e+06	-	1.93171e+06
PBANKA_1230000	81.4	-	1	-	1	-	1	-	1	-	2.25	-	2.22742e+06	-	2.22742e+06
PBANKA_0613100	445	-	0	-	1	-	1	-	1	-	2.07	-	3.45173e+06	-	3.45173e+06
PBANKA_1123500	292.4	-	-	-	-	-	-	-	-	-	-	-	-	-	-
PBANKA_1007400	62.5	2	-	1	-	1	-	1	-	1.93	-	874476	-	874476	-
PBANKA_0209200	58.8	-	2	-	1	-	1	-	1	-	2.18	-	1.00831e+06	-	1.00831e+06
PBANKA_1116800	53.3	-	2	-	3	-	1	-	1	-	4.56	-	1.54296e+06	-	1.54296e+06
PBANKA_1137300	197.7	-	1	-	1	-	1	-	1	-	2.36	-		-
PBANKA_0402000	73	-	-	-	-	-	-	-	-	-	-	-	-	-	-
PBANKA_1032100	70.6	-	3	-	3	-	2	-	2	-	6.65	-	4.96174e+06	-	4.96174e+06
PBANKA_0823000	161.4	-	-	-	-	-	-	-	-	-	-	-	-	-	-
PBANKA_0306200	79.9	4	-	1	-	1	-	1	-	2.45	-	3.78591e+06	-	3.78591e+06	-
PBANKA_0941800	13.2	8	14	1	2	1	2	1	2	2.46	4.58	1.98301e+06	1.73208e+07	1.98301e+06	1.73208e+07
PBANKA_0511400	44.5	-	-	-	-	-	-	-	-	-	-	-	-	-	-
PBANKA_1215600	30	-	15	-	4	-	4	-	4	-	9.7	-	6.09608e+06	-	6.09608e+06
PBANKA_1038900	209.3	1	-	1	-	1	-	1	-	3.9	-	19877572	-	19877572	-
PBANKA_1200800	30.2	-	22	-	4	-	4	-	4	-	11.55	-	1.98582e+07	-	1.98582e+07
PBANKA_1417300	77.7	-	4	-	1	-	1	-	1	-	3.92	-		-
PBANKA_1234800	22.1	-	5	-	1	-	1	-	1	-	2.19	-	4.37822e+06	-	4.37822e+06
PBANKA_0212200	616.7	0	-	1	-	1	-	1	-	1.96	-	1.00525e+06	-	1.00525e+06	-
PBANKA_1212900	157.3	1	1	1	1	1	1	1	1	2.08	2.4	12983712	8.26274e+06	12983712	8.26274e+06
PBANKA_0202000	63.7	5	-	1	-	1	-	1	-	2.81	-	14660986	-	14660986	-
PBANKA_1338300	21.6	7	16	1	2	1	2	1	2	2.77	5.73	30300422	2.74041e+06	30300422	2.74041e+06
PBANKA_0401100	153.6	-	1	-	1	-	1	-	1	-	2.65	-	512049	-	512049
PBANKA_0619100	21.7	-	21	-	4	-	4	-	4	-	10.74	-	8.42204e+06	-	8.42204e+06
PBANKA_0408400	126.1	-	-	-	-	-	-	-	-	-	-	-	-	-	-
PBANKA_1351900	26.7	3	15	1	4	1	4	1	4	2.25	9.81	1263127	1.8617e+07	1263127	1.8617e+07
PBANKA_0517000	32.8	10	10	2	1	2	1	2	1	6.61	3.11	1.01275e+06	1.33448e+06	1.01275e+06	1.33448e+06
PBANKA_1144800	42.4	2	9	1	3	1	3	1	3	2.04	6.95	1.13043e+06	6785628	1.13043e+06	6785628
PBANKA_0510900	29.7	-	11	-	3	-	3	-	3	-	8.04	-	2.45068e+07	-	2.45068e+07
PBANKA_0604800	108.8	-	1	-	1	-	1	-	1	-	2.18	-		-
PBANKA_0817700	40.2	-	21	-	8	-	7	-	7	-	19.54	-	2.10792e+07	-	2.10792e+07
PBANKA_1141900	15.1	-	-	-	-	-	-	-	-	-	-	-	-	-	-
PBANKA_1350600	41.7	-	-	-	-	-	-	-	-	-	-	-	-	-	-
PBANKA_1018600	18.7	-	12	-	3	-	3	-	3	-	7.29	-	1.98385e+07	-	1.98385e+07
PBANKA_0101000	30.7	-	9	-	1	-	1	-	1	-	3.08	-	114940248	-	114940248
PBANKA_1231800	18.2	-	11	-	3	-	2	-	2	-	7.85	-	6.63314e+06	-	6.63314e+06
PBANKA_0830200	159.9	-	8	-	12	-	11	-	11	-	29.91	-	2.38013e+07	-	2.38013e+07
PBANKA_1301300	39	17	7	4	2	4	2	4	2	10.34	5.38	3.48833e+06	945544	3.48833e+06	945544
PBANKA_0520200	33.8	3	9	1	4	1	3	1	3	2.11	8.78	19927226	14226240	19927226	14226240
PBANKA_1305100	24.8	4	4	1	1	1	1	1	1	2.45	2.39	4.94996e+06	4.49878e+06	4.94996e+06	4.49878e+06
PBANKA_0208100	65.7	-	4	-	1	-	1	-	1	-	3.21	-	11767575	-	11767575
PBANKA_1008400	120	-	-	-	-	-	-	-	-	-	-	-	-	-	-
PBANKA_1355100	35.4	-	8	-	2	-	2	-	2	-	7.85	-	5.93418e+06	-	5.93418e+06
PBANKA_1410200	17.5	-	-	-	-	-	-	-	-	-	-	-	-	-	-
PBANKA_0832100	63.8	-	2	-	1	-	1	-	1	-	2.15	-	941979	-	941979
PBANKA_1231600	231.7	-	1	-	2	-	1	-	1	-	3.86	-	24526290	-	24526290
PBANKA_1302000	516.1	-	-	-	-	-	-	-	-	-	-	-	-	-	-
PBANKA_1463800	54	-	-	-	-	-	-	-	-	-	-	-	-	-	-
PBANKA_0214300	104.3	-	-	-	-	-	-	-	-	-	-	-	-	-	-
PBANKA_1209700	72.4	4	-	1	-	1	-	1	-	2.84	-	138392368	-	138392368	-
PBANKA_0711900	75.2	4	24	2	19	2	14	2	14	4.8	49.21	3.54037e+06	6.93134e+07	3.54037e+06	6.93134e+07
PBANKA_0606600	509.4	1	-	1	-	1	-	1	-	2.62	-	5.78983e+06	-	5.78983e+06	-
PBANKA_1401300	22.5	-	19	-	4	-	4	-	4	-	10.51	-	1.16356e+07	-	1.16356e+07
PBANKA_0609700	173.3	2	-	1	-	1	-	1	-	2.99	-		-		-
PBANKA_0621600	81.2	-	4	-	1	-	1	-	1	-	2.35	-	4712924	-	4712924
PBANKA_1309700	59.1	-	6	-	3	-	3	-	3	-	8.17	-	3.85167e+06	-	3.85167e+06
PBANKA_0931200	103.1	-	13	-	13	-	10	-	10	-	33.2	-	2.80139e+07	-	2.80139e+07
PBANKA_0504400	100.7	-	-	-	-	-	-	-	-	-	-	-	-	-	-
PBANKA_1345600	53.7	2	-	1	-	1	-	1	-	1.96	-	2074773	-	2074773	-
PBANKA_1019400	33.3	-	11	-	6	-	4	-	4	-	14.86	-	1.30868e+07	-	1.30868e+07
PBANKA_0919300	36.6	-	2	-	1	-	1	-	1	-	1.98	-	2.10531e+06	-	2.10531e+06
PBANKA_1223000	133.4	-	8	-	8	-	8	-	8	-	18.62	-	2.0538e+07	-	2.0538e+07
PBANKA_1443600	180.8	1	-	1	-	1	-	1	-	1.94	-		-		-
PBANKA_1340300	48.2	-	4	-	2	-	2	-	2	-	4.56	-	4.85619e+06	-	4.85619e+06
PBANKA_1143600	141.3	1	1	1	1	1	1	1	1	1.9	2.1	986741	7.67391e+06	986741	7.67391e+06
PBANKA_1245800	128.4	1	-	1	-	1	-	1	-	2.27	-	7.85654e+06	-	7.85654e+06	-
PBANKA_0941900	11.4	29	33	5	4	3	3	3	3	14.15	10.79	6.65506e+07	45840128	6.65506e+07	45840128
PBANKA_0818900	72.1	4	25	2	14	2	12	2	12	7.77	45.54	1.45873e+06	3.37318e+07	1.45873e+06	3.37318e+07
PBANKA_0833900	85.1	2	-	1	-	1	-	1	-	2.39	-	2.79285e+06	-	2.79285e+06	-
PBANKA_0941500	29.8	-	14	-	4	-	4	-	4	-	10.21	-	22022918	-	22022918
PBANKA_1206900	49.8	37	17	17	6	13	6	13	6	50.14	16.49	6.68989e+07	1.64386e+07	6.68989e+07	1.64386e+07
PBANKA_0514100	133.7	-	1	-	3	-	1	-	1	-	6.32	-	16752368	-	16752368
PBANKA_1345800	55.9	-	7	-	3	-	3	-	3	-	7.48	-	3.8678e+06	-	3.8678e+06
PBANKA_1208200	336.6	-	-	-	-	-	-	-	-	-	-	-	-	-	-
PBANKA_0935900	90	-	-	-	-	-	-	-	-	-	-	-	-	-	-
PBANKA_1027100	126	-	2	-	1	-	1	-	1	-	2.64	-	20082710	-	20082710
PBANKA_1407600	18.9	-	5	-	1	-	1	-	1	-	2.01	-	2.1645e+06	-	2.1645e+06
PBANKA_1229000	131.4	7	-	1	-	1	-	1	-	1.91	-		-		-
PBANKA_1309500	41.3	-	5	-	2	-	2	-	2	-	4	-	1.3896e+06	-	1.3896e+06
PBANKA_0503600	11.8	-	12	-	1	-	1	-	1	-	2.49	-		-
PBANKA_0103300	235	-	1	-	1	-	1	-	1	-	2.63	-	607600	-	607600
PBANKA_0506600	55.6	-	13	-	7	-	6	-	6	-	20.21	-	1.11879e+07	-	1.11879e+07
PBANKA_0707400	32.9	3	26	1	6	1	5	1	5	2.22	16.82		1.94852e+07		1.94852e+07
PBANKA_0314500	12.5	-	11	-	1	-	1	-	1	-	2.49	-	1.72194e+06	-	1.72194e+06
PBANKA_0715800	32.8	8	-	1	-	1	-	1	-	0	-	27140248	-	27140248	-
PBANKA_0807600	18.7	-	6	-	1	-	1	-	1	-	2.31	-	1.61352e+06	-	1.61352e+06
PBANKA_1359700	48.9	3	-	1	-	1	-	1	-	2.39	-	452943	-	452943	-
PBANKA_1113400	85.1	-	-	-	-	-	-	-	-	-	-	-	-	-	-
PBANKA_0914300	49.2	-	5	-	2	-	2	-	2	-	5.01	-	3.54482e+06	-	3.54482e+06
PBANKA_0706800	75.3	-	2	-	1	-	1	-	1	-	2.06	-	1.21819e+06	-	1.21819e+06
PBANKA_1145900	31.7	3	-	1	-	1	-	1	-	2.09	-	385993	-	385993	-
PBANKA_1308000	791.8	0	0	1	1	1	1	1	1	1.92	2.88	10436341		10436341
PBANKA_0938600	39.9	-	3	-	1	-	1	-	1	-	3.34	-		-
PBANKA_0931600	48.9	-	-	-	-	-	-	-	-	-	-	-	-	-	-
PBANKA_0927700	216.4	1	-	1	-	1	-	1	-	3.16	-		-		-
PBANKA_1025200	51.4	-	2	-	1	-	1	-	1	-	2.26	-	766416	-	766416
PBANKA_0511900	44.3	2	4	1	1	1	1	1	1	2.34	3.96	3416637	1.80836e+06	3416637	1.80836e+06
PBANKA_0416000	105	-	11	-	10	-	9	-	9	-	28	-	1.89884e+07	-	1.89884e+07
PBANKA_1365500	37.4	4	-	1	-	1	-	1	-	3.29	-	2.98513e+06	-	2.98513e+06	-
PBANKA_0414600	14.9	-	7	-	1	-	1	-	1	-	2.57	-	3.80935e+06	-	3.80935e+06
PBANKA_0923400	14.8	-	6	-	1	-	1	-	1	-	2.4	-	3858185	-	3858185
PBANKA_1000600	35.8	-	7	-	2	-	2	-	2	-	5.18	-	4.00389e+06	-	4.00389e+06
PBANKA_1214000	62.2	-	2	-	1	-	1	-	1	-	2.66	-		-
PBANKA_1459300	41.9	5	34	2	14	2	11	2	11	3.95	38.79	1.70997e+07	1.11373e+09	1.70997e+07	1.11373e+09
PBANKA_0718400	116	-	2	-	1	-	1	-	1	-	2.6	-	70564920	-	70564920
PBANKA_1356000	437.5	-	1	-	1	-	1	-	1	-	2.78	-		-
PBANKA_0617200	16.6	-	5	-	1	-	1	-	1	-	2.28	-	2.38376e+06	-	2.38376e+06
PBANKA_1420600	13.7	13	13	2	3	2	2	2	2	3.95	5.86	29834648	1.67692e+07	29834648	1.67692e+07
PBANKA_0928300	159	-	1	-	1	-	1	-	1	-	2.67	-		-
PBANKA_1355700	92.3	-	7	-	5	-	5	-	5	-	13.85	-	9.17851e+06	-	9.17851e+06
PBANKA_1128200	59.3	-	4	-	2	-	2	-	2	-	3.96	-	2.53022e+06	-	2.53022e+06
PBANKA_1452300	24	5	5	2	1	2	1	2	1	4.7	2.01	2.50398e+06	975919	2.50398e+06	975919
PBANKA_1354500	21.5	-	13	-	2	-	2	-	2	-	5.79	-	2.56272e+06	-	2.56272e+06
PBANKA_0402400	68.5	-	-	-	-	-	-	-	-	-	-	-	-	-	-
PBANKA_1212500	154.5	-	-	-	-	-	-	-	-	-	-	-	-	-	-
PBANKA_1122500	69.6	-	4	-	1	-	1	-	1	-	2.39	-	8133503	-	8133503
PBANKA_1101400	45.7	-	4	-	2	-	2	-	2	-	5.11	-	4.59401e+06	-	4.59401e+06
PBANKA_1324200	154.2	-	2	-	1	-	1	-	1	-	3.29	-		-
PBANKA_0616200	122.5	-	-	-	-	-	-	-	-	-	-	-	-	-	-
PBANKA_0403800	86.3	3	1	2	1	2	1	2	1	5.38	2.46
PBANKA_0810600	151.7	-	3	-	7	-	5	-	5	-	15.75	-	1.14162e+07	-	1.14162e+07
PBANKA_1423300	26.9	8	17	2	5	2	5	2	5	4.88	13.05	1.3462e+06	3.86829e+07	1.3462e+06	3.86829e+07
PBANKA_0913600	73.3	-	2	-	1	-	1	-	1	-	1.91	-		-
PBANKA_0207600	252.4	-	-	-	-	-	-	-	-	-	-	-	-	-	-
PBANKA_1416900	143.4	-	-	-	-	-	-	-	-	-	-	-	-	-	-
PBANKA_0313800	61.3	1	-	1	-	1	-	1	-	1.93	-	2438757	-	2438757	-
PBANKA_1011400	168.5	-	-	-	-	-	-	-	-	-	-	-	-	-	-
PBANKA_0211700	122.2	-	-	-	-	-	-	-	-	-	-	-	-	-	-
PBANKA_0942800	41.9	-	7	-	2	-	2	-	2	-	5.38	-	3.58441e+06	-	3.58441e+06
PBANKA_0709100	16	-	7	-	1	-	1	-	1	-	2.01	-	4.26556e+06	-	4.26556e+06
PBANKA_1204900	33.9	5	-	1	-	1	-	1	-	2	-	2841154	-	2841154	-
PBANKA_1364200	22.8	-	8	-	2	-	2	-	2	-	4.55	-	4.20953e+06	-	4.20953e+06
PBANKA_0522700	49.7	20	12	6	4	6	4	6	1	20.66	12.52	10077974	2.57156e+06	10077974	2.57156e+06
PBANKA_0505900	664.7	-	-	-	-	-	-	-	-	-	-	-	-	-	-
PBANKA_1406800	9.2	-	-	-	-	-	-	-	-	-	-	-	-	-	-
PBANKA_1235500	206.2	-	1	-	1	-	1	-	1	-	2.76	-		-
PBANKA_1238900	127	-	-	-	-	-	-	-	-	-	-	-	-	-	-
PBANKA_0110700	28	-	-	-	-	-	-	-	-	-	-	-	-	-	-

## Sheet: Table S2 (B)
(B) PbIMC1j unique interactions. These include proteins with at least one unique peptide from the PbIMC1j-HA immunoprecipitation and none from the control (parental parasites). Proteins known to localize to the IMC/SPN or cytoskeletal are highlighted in red.
Accessions	Product Description	Gene Name or Symbol	MW [kDa]	Coverage [%]_WT_	Coverage [%]_IMC1j	PSMs_WT_	PSMs_IMC1j	Peptides_WT_	Peptides_IMC1j	Unique Peptides_WT_	Unique Peptides_IMC1j	Score_WT_	Score_IMC1j	Abundances (Normalized)_WT_	Abundances (Normalized)_IMC1j	Abundances: WT_	Abundances: IMC1j
PBANKA_0931200	heat shock protein 101	HSP101	103.1	-	13	-	13	-	10	-	10	-	33.2	-	2.80139e+07	-	2.80139e+07
PBANKA_1232100	serine/arginine-rich splicing factor 1, putative	SR1	36.3	-	27	-	11	-	9	-	9	-	30.52	-	1.92318e+08	-	1.92318e+08
PBANKA_0830200	high molecular weight rhoptry protein 2	RhopH2	159.9	-	8	-	12	-	11	-	11	-	29.91	-	2.38013e+07	-	2.38013e+07
PBANKA_1019500	60S ribosomal protein L5, putative	N/A	33.9	-	40	-	10	-	9	-	9	-	28.91	-	5.07658e+07	-	5.07658e+07
PBANKA_0416000	high molecular weight rhoptry protein 3, putative	RhopH3	105	-	11	-	10	-	9	-	9	-	28	-	1.89884e+07	-	1.89884e+07
PBANKA_0619200	secreted ookinete protein, putative	PSOP1	54.7	-	21	-	10	-	10	-	10	-	27.32	-	4.86541e+07	-	4.86541e+07
PBANKA_0506600	serine/arginine-rich splicing factor 4, putative	SRSF4	55.6	-	13	-	7	-	6	-	6	-	20.21	-	1.11879e+07	-	1.11879e+07
PBANKA_0817700	RNA-binding protein musashi, putative	HoMu	40.2	-	21	-	8	-	7	-	7	-	19.54	-	2.10792e+07	-	2.10792e+07
PBANKA_1210200	PRE-binding protein, putative	PREBP	111.1	-	8	-	8	-	8	-	8	-	18.75	-	1.10987e+07	-	1.10987e+07
PBANKA_1223000	conserved Plasmodium protein, unknown function	N/A	133.4	-	8	-	8	-	8	-	8	-	18.62	-	2.0538e+07	-	2.0538e+07
PBANKA_1446800	60 kDa chaperonin, putative	CPN60	79.8	-	9	-	6	-	5	-	5	-	17.43	-	1.62478e+07	-	1.62478e+07
PBANKA_0810600	exoribonuclease, putative	N/A	151.7	-	3	-	7	-	5	-	5	-	15.75	-	1.14162e+07	-	1.14162e+07
PBANKA_1019400	60S ribosomal protein L7-3, putative	N/A	33.3	-	11	-	6	-	4	-	4	-	14.86	-	1.30868e+07	-	1.30868e+07
PBANKA_1355700	myosin A	MyoA	92.3	-	7	-	5	-	5	-	5	-	13.85	-	9.17851e+06	-	9.17851e+06
PBANKA_1214300	enolase, putative	ENO	49	-	10	-	6	-	5	-	5	-	12.83	-	16532766	-	16532766
PBANKA_0417700	alpha tubulin 1	N/A	50.2	-	12	-	4	-	4	-	1	-	12.6	-	2.9061e+06	-	2.9061e+06
PBANKA_1200800	transformer-2 protein homolog beta, putative	TRA2B	30.2	-	22	-	4	-	4	-	4	-	11.55	-	1.98582e+07	-	1.98582e+07
PBANKA_1204400	DNA/RNA-binding protein Alba 3, putative	ALBA3	12	-	36	-	5	-	4	-	4	-	11.55	-	1.5514e+07	-	1.5514e+07
PBANKA_1022000	40S ribosomal protein S25, putative	N/A	11.8	-	38	-	5	-	5	-	5	-	11.52	-	1.23353e+07	-	1.23353e+07
PBANKA_1424300	NPL domain-containing protein, putative	N/A	32.6	-	15	-	4	-	4	-	4	-	10.93	-	9.06029e+06	-	9.06029e+06
PBANKA_0619100	40S ribosomal protein S5, putative	N/A	21.7	-	21	-	4	-	4	-	4	-	10.74	-	8.42204e+06	-	8.42204e+06
PBANKA_1324400	60S ribosomal protein L27, putative	RPL27	16.9	-	21	-	4	-	3	-	3	-	10.56	-	2.24438e+06	-	2.24438e+06
PBANKA_1401300	40S ribosomal protein S7, putative	N/A	22.5	-	19	-	4	-	4	-	4	-	10.51	-	1.16356e+07	-	1.16356e+07
PBANKA_0941500	40S ribosomal protein S4, putative	RPS4	29.8	-	14	-	4	-	4	-	4	-	10.21	-	22022918	-	22022918
PBANKA_1032700	CUGBP Elav-like family member 2, putative	CELF2	58.9	-	5	-	3	-	2	-	2	-	9.8	-	4.14538e+06	-	4.14538e+06
PBANKA_1215600	40S ribosomal protein S3A, putative	RPS3A	30	-	15	-	4	-	4	-	4	-	9.7	-	6.09608e+06	-	6.09608e+06
PBANKA_1329300	40S ribosomal protein S3, putative	N/A	24.7	-	13	-	4	-	4	-	4	-	8.98	-	1.3956e+07	-	1.3956e+07
PBANKA_0918000	60S acidic ribosomal protein P0, putative	N/A	34.8	-	10	-	3	-	3	-	3	-	8.48	-	8.20529e+06	-	8.20529e+06
PBANKA_0930300	GTP-binding nuclear protein RAN/TC4, putative	N/A	24.9	-	9	-	3	-	2	-	2	-	8.35	-	4.96666e+06	-	4.96666e+06
PBANKA_1309700	ATP-dependent RNA helicase DDX17, putative	DDX17	59.1	-	6	-	3	-	3	-	3	-	8.17	-	3.85167e+06	-	3.85167e+06
PBANKA_1035100	rRNA 2'-O-methyltransferase fibrillarin, putative	NOP1	33.3	-	9	-	3	-	3	-	3	-	8.11	-	8.84306e+06	-	8.84306e+06
PBANKA_0510900	40S ribosomal protein S2, putative	RPS2	29.7	-	11	-	3	-	3	-	3	-	8.04	-	2.45068e+07	-	2.45068e+07
PBANKA_0522800	40S ribosomal protein S19, putative	RPS19	20	-	14	-	3	-	3	-	3	-	7.88	-	2.21075e+06	-	2.21075e+06
PBANKA_1231800	60S ribosomal protein L12, putative	N/A	18.2	-	11	-	3	-	2	-	2	-	7.85	-	6.63314e+06	-	6.63314e+06
PBANKA_1355100	40S ribosomal protein S6, putative	N/A	35.4	-	8	-	2	-	2	-	2	-	7.85	-	5.93418e+06	-	5.93418e+06
PBANKA_1135100	40S ribosomal protein S15, putative	RPS15	17.2	-	22	-	3	-	3	-	3	-	7.82	-	9.8104e+06	-	9.8104e+06
PBANKA_1345800	RNA-binding protein, putative	N/A	55.9	-	7	-	3	-	3	-	3	-	7.48	-	3.8678e+06	-	3.8678e+06
PBANKA_1018600	60S ribosomal protein L21, putative	RPL21	18.7	-	12	-	3	-	3	-	3	-	7.29	-	1.98385e+07	-	1.98385e+07
PBANKA_0617100	60S ribosomal protein L11a, putative	N/A	20.2	-	16	-	2	-	2	-	2	-	7.15	-	7505210	-	7505210
PBANKA_0922100	40S ribosomal protein S18, putative	RPS18	17.9	-	19	-	3	-	3	-	3	-	7.13	-	7.28005e+06	-	7.28005e+06
PBANKA_0610900	HSP40, subfamily A, putative	HSP40	48.4	-	7	-	3	-	3	-	3	-	6.95	-	2.18139e+06	-	2.18139e+06
PBANKA_1331900	eukaryotic initiation factor 4a, putative	eIF4A	45.3	-	8	-	2	-	2	-	2	-	6.79	-	2.70872e+06	-	2.70872e+06
PBANKA_1032100	rhoptry-associated protein 1	RAP1	70.6	-	3	-	3	-	2	-	2	-	6.65	-	4.96174e+06	-	4.96174e+06
PBANKA_0514100	pre-mRNA-splicing factor ATP-dependent RNA helicase PRP22, putative	PRP22	133.7	-	1	-	3	-	1	-	1	-	6.32	-	16752368	-	16752368
PBANKA_1354500	60S ribosomal protein L18-2, putative	N/A	21.5	-	13	-	2	-	2	-	2	-	5.79	-	2.56272e+06	-	2.56272e+06
PBANKA_0942800	syntaxin, putative	N/A	41.9	-	7	-	2	-	2	-	2	-	5.38	-	3.58441e+06	-	3.58441e+06
PBANKA_1000600	erythrocyte membrane antigen 1	N/A	35.8	-	7	-	2	-	2	-	2	-	5.18	-	4.00389e+06	-	4.00389e+06
PBANKA_1127800	DnaJ protein, putative	N/A	44.2	-	3	-	2	-	1	-	1	-	5.17	-	1.3019e+06	-	1.3019e+06
PBANKA_1113500	ras-related protein Rab-1A, putative	RAB1a	23.7	-	11	-	2	-	2	-	2	-	5.14	-	5.13553e+06	-	5.13553e+06
PBANKA_1101400	rhoptry-associated protein 2/3	RAP2/3	45.7	-	4	-	2	-	2	-	2	-	5.11	-	4.59401e+06	-	4.59401e+06
PBANKA_1202400	60S ribosomal protein L13, putative	N/A	23.8	-	8	-	2	-	2	-	2	-	5.04	-	1.54757e+07	-	1.54757e+07
PBANKA_0914300	protein disulfide-isomerase, putative	N/A	49.2	-	5	-	2	-	2	-	2	-	5.01	-	3.54482e+06	-	3.54482e+06
PBANKA_0405500	60S ribosomal protein L7, putative	N/A	30.5	-	9	-	2	-	2	-	2	-	4.87	-	2.50416e+06	-	2.50416e+06
PBANKA_1205000	G-strand-binding protein 2	GBP2	27.8	-	7	-	2	-	2	-	2	-	4.82	-	5.45891e+06	-	5.45891e+06
PBANKA_1232500	eukaryotic translation initiation factor 3 subunit B, putative	EIF3B	84.1	-	3	-	2	-	2	-	2	-	4.78	-	3835952	-	3835952
PBANKA_1310800	40S ribosomal protein S5, putative	N/A	29.9	-	7	-	2	-	2	-	2	-	4.67	-	6.18023e+06	-	6.18023e+06
PBANKA_1116800	BFR1 domain-containing protein, putative	N/A	53.3	-	2	-	3	-	1	-	1	-	4.56	-	1.54296e+06	-	1.54296e+06
PBANKA_1340300	phosphoribosylpyrophosphate synthetase, putative	N/A	48.2	-	4	-	2	-	2	-	2	-	4.56	-	4.85619e+06	-	4.85619e+06
PBANKA_1364200	60S ribosomal protein L17, putative	N/A	22.8	-	8	-	2	-	2	-	2	-	4.55	-	4.20953e+06	-	4.20953e+06
PBANKA_1456100	40S ribosomal protein S17, putative	N/A	16.1	-	12	-	1	-	1	-	1	-	4.29	-	1506870	-	1506870
PBANKA_1028400	60S ribosomal protein L10, putative	N/A	25.2	-	8	-	2	-	2	-	2	-	4.15	-	5.30963e+06	-	5.30963e+06
PBANKA_0937700	60S ribosomal protein L36, putative	RPL36	12.7	-	16	-	2	-	2	-	2	-	4.1	-	5.15225e+06	-	5.15225e+06
PBANKA_1309500	conserved Plasmodium protein, unknown function	N/A	41.3	-	5	-	2	-	2	-	2	-	4	-	1.3896e+06	-	1.3896e+06
PBANKA_1128200	polyadenylate-binding protein 3, putative	PABP3	59.3	-	4	-	2	-	2	-	2	-	3.96	-	2.53022e+06	-	2.53022e+06
PBANKA_1417300	translocation protein SEC63, putative	SEC63	77.7	-	4	-	1	-	1	-	1	-	3.92	-		-
PBANKA_0410600	60S ribosomal protein L26, putative	N/A	14.8	-	9	-	1	-	1	-	1	-	3.88	-	3.12974e+06	-	3.12974e+06
PBANKA_1231600	AP2 domain transcription factor AP2-O2	AP2-O2	231.7	-	1	-	2	-	1	-	1	-	3.86	-	24526290	-	24526290
PBANKA_1354600	inner membrane complex suture component, putative	ISC1	56.5	-	1	-	2	-	1	-	1	-	3.86	-	3404128	-	3404128
PBANKA_0938600	casein kinase 2, alpha subunit	CK2alpha	39.9	-	3	-	1	-	1	-	1	-	3.34	-		-
PBANKA_1324200	conserved Plasmodium protein, unknown function	N/A	154.2	-	2	-	1	-	1	-	1	-	3.29	-		-
PBANKA_0208100	heptatricopeptide repeat and RAP domain-containing protein, putative	N/A	65.7	-	4	-	1	-	1	-	1	-	3.21	-	11767575	-	11767575
PBANKA_1416300	40S ribosomal protein S19, putative	RPS19	16.9	-	8	-	1	-	1	-	1	-	3.16	-	5024340	-	5024340
PBANKA_1219900	Cg7 protein, putative	N/A	135.1	-	2	-	1	-	1	-	1	-	3.1	-	8.23312e+06	-	8.23312e+06
PBANKA_0101000	MYND-type zinc finger protein, putative	N/A	30.7	-	9	-	1	-	1	-	1	-	3.08	-	114940248	-	114940248
PBANKA_1102200	merozoite surface protein 8	MSP8	46.7	-	2	-	1	-	1	-	1	-	3.03	-	2.17585e+06	-	2.17585e+06
PBANKA_0834600	tubulin delta chain, putative	N/A	82	-	3	-	1	-	1	-	1	-	2.99	-	32039990	-	32039990
PBANKA_1360100	nucleoside transporter 1	NT1	46	-	4	-	1	-	1	-	1	-	2.97	-	1.12095e+06	-	1.12095e+06
PBANKA_1356000	AP2 domain transcription factor AP2-HS, putative	ApiAP2	437.5	-	1	-	1	-	1	-	1	-	2.78	-		-
PBANKA_1235500	conserved protein, unknown function	N/A	206.2	-	1	-	1	-	1	-	1	-	2.76	-		-
PBANKA_0937200	RNA-binding protein, putative	N/A	148.4	-	1	-	1	-	1	-	1	-	2.7	-	1.13007e+06	-	1.13007e+06
PBANKA_0928300	protein transport protein SEC16, putative	SEC16	159	-	1	-	1	-	1	-	1	-	2.67	-		-
PBANKA_1214000	heat shock protein 60, putative	HSP60	62.2	-	2	-	1	-	1	-	1	-	2.66	-		-
PBANKA_0401100	serine/threonine protein kinase, putative	SRPK1	153.6	-	1	-	1	-	1	-	1	-	2.65	-	512049	-	512049
PBANKA_1027100	conserved Plasmodium protein, unknown function	N/A	126	-	2	-	1	-	1	-	1	-	2.64	-	20082710	-	20082710
PBANKA_1404500	conserved Plasmodium protein, unknown function	N/A	147	-	2	-	1	-	1	-	1	-	2.64	-	8667488	-	8667488
PBANKA_0103300	GYF domain-containing protein, putative	N/A	235	-	1	-	1	-	1	-	1	-	2.63	-	607600	-	607600
PBANKA_0718400	histone acetyltransferase, putative	HAT1	116	-	2	-	1	-	1	-	1	-	2.6	-	70564920	-	70564920
PBANKA_0403000	60S ribosomal protein L44, putative	RPL44	12.1	-	11	-	1	-	1	-	1	-	2.58	-	1.28137e+06	-	1.28137e+06
PBANKA_0414600	40S ribosomal protein S15A, putative	N/A	14.9	-	7	-	1	-	1	-	1	-	2.57	-	3.80935e+06	-	3.80935e+06
PBANKA_0906500	60S ribosomal protein L28, putative	N/A	14.6	-	7	-	1	-	1	-	1	-	2.54	-	2.37478e+06	-	2.37478e+06
PBANKA_1206600	26S protease regulatory subunit 4, putative	N/A	49.7	-	3	-	1	-	1	-	1	-	2.51	-	1900762	-	1900762
PBANKA_0314500	40S ribosomal protein S26, putative	RPS26	12.5	-	11	-	1	-	1	-	1	-	2.49	-	1.72194e+06	-	1.72194e+06
PBANKA_0503600	60S ribosomal protein L30e, putative	N/A	11.8	-	12	-	1	-	1	-	1	-	2.49	-		-
PBANKA_1338600	60S ribosomal protein L23, putative	RPL23	20.7	-	8	-	1	-	1	-	1	-	2.46	-		-
PBANKA_0923400	60S ribosomal protein L35, putative	RPL35	14.8	-	6	-	1	-	1	-	1	-	2.4	-	3858185	-	3858185
PBANKA_1122500	splicing factor-like protein 1, putative	N/A	69.6	-	4	-	1	-	1	-	1	-	2.39	-	8133503	-	8133503
PBANKA_1137300	conserved Plasmodium protein, unknown function	N/A	197.7	-	1	-	1	-	1	-	1	-	2.36	-		-
PBANKA_1201900	40S ribosomal protein S20e, putative	N/A	13.5	-	8	-	1	-	1	-	1	-	2.36	-	2.03718e+06	-	2.03718e+06
PBANKA_0621600	conserved Plasmodium protein, unknown function	N/A	81.2	-	4	-	1	-	1	-	1	-	2.35	-	4712924	-	4712924
PBANKA_1025300	rap guanine nucleotide exchange factor, putative	EPAC	369.2	-	0	-	1	-	1	-	1	-	2.33	-	7301703	-	7301703
PBANKA_0505300	conserved Plasmodium protein, unknown function	N/A	193.3	-	1	-	1	-	1	-	1	-	2.31	-	5517180	-	5517180
PBANKA_0807600	40S ribosomal protein S11, putative	RPS11	18.7	-	6	-	1	-	1	-	1	-	2.31	-	1.61352e+06	-	1.61352e+06
PBANKA_1111000	RNA pseudouridylate synthase, putative	N/A	1130.9	-	0	-	1	-	1	-	1	-	2.31	-	14121507	-	14121507
PBANKA_1311000	conserved protein, unknown function	UIS21	54.8	-	2	-	1	-	1	-	1	-	2.31	-	4.00476e+06	-	4.00476e+06
PBANKA_1220200	lysophospholipase, putative	N/A	78.1	-	1	-	1	-	1	-	1	-	2.3	-	704871	-	704871
PBANKA_0617200	40S ribosomal protein S10, putative	RPS10	16.6	-	5	-	1	-	1	-	1	-	2.28	-	2.38376e+06	-	2.38376e+06
PBANKA_1025200	H/ACA ribonucleoprotein complex subunit 4, putative	CBF5	51.4	-	2	-	1	-	1	-	1	-	2.26	-	766416	-	766416
PBANKA_1230000	GPI-anchored wall transfer protein 1, putative	GWT1	81.4	-	1	-	1	-	1	-	1	-	2.25	-	2.22742e+06	-	2.22742e+06
PBANKA_1400600	cytoadherence linked asexual protein, putative	RhopH1A	152.1	-	1	-	1	-	1	-	1	-	2.24	-	2.65998e+06	-	2.65998e+06
PBANKA_1326400	glyceraldehyde-3-phosphate dehydrogenase	GAPDH	36.6	-	2	-	1	-	1	-	1	-	2.23	-	2297998	-	2297998
PBANKA_1234800	40S ribosomal protein S9, putative	RPS9	22.1	-	5	-	1	-	1	-	1	-	2.19	-	4.37822e+06	-	4.37822e+06
PBANKA_0209200	parasite-infected erythrocyte surface protein	PIESP15	58.8	-	2	-	1	-	1	-	1	-	2.18	-	1.00831e+06	-	1.00831e+06
PBANKA_0604800	eukaryotic translation initiation factor 3 subunit C, putative	EIF3C	108.8	-	1	-	1	-	1	-	1	-	2.18	-		-
PBANKA_0524800	early transcribed membrane protein	45536	12.2	-	6	-	1	-	1	-	1	-	2.17	-	2.58738e+06	-	2.58738e+06
PBANKA_1200600	Plasmodium exported protein, unknown function	N/A	250.9	-	21	-	2	-	1	-	1	-	2.16	-	5.41732e+06	-	5.41732e+06
PBANKA_0832100	conserved Plasmodium protein, unknown function	N/A	63.8	-	2	-	1	-	1	-	1	-	2.15	-	941979	-	941979
PBANKA_1306100	GTP-binding protein YihA2, putative	N/A	109.9	-	2	-	1	-	1	-	1	-	2.1	-	9296605	-	9296605
PBANKA_0207000	calcium-transporting ATPase, putative	SERCA	127.3	-	1	-	1	-	1	-	1	-	2.08	-	5023022	-	5023022
PBANKA_0613100	conserved Plasmodium protein, unknown function	N/A	445	-	0	-	1	-	1	-	1	-	2.07	-	3.45173e+06	-	3.45173e+06
PBANKA_0706800	DnaJ protein, putative	N/A	75.3	-	2	-	1	-	1	-	1	-	2.06	-	1.21819e+06	-	1.21819e+06
PBANKA_1354300	sodium-dependent phosphate transporter, putative	PiT	62.8	-	1	-	1	-	1	-	1	-	2.03	-	3.22502e+06	-	3.22502e+06
PBANKA_0709100	60S ribosomal protein L22, putative	N/A	16	-	7	-	1	-	1	-	1	-	2.01	-	4.26556e+06	-	4.26556e+06
PBANKA_1314400	Cwf21 domain-containing protein	N/A	89.9	-	2	-	1	-	1	-	1	-	2.01	-	1.93171e+06	-	1.93171e+06
PBANKA_1407600	60S ribosomal protein L24, putative	N/A	18.9	-	5	-	1	-	1	-	1	-	2.01	-	2.1645e+06	-	2.1645e+06
PBANKA_1144700	DNA repair endonuclease XPF, putative	ERCC4	178.6	-	1	-	1	-	1	-	1	-	1.99	-	2.11954e+06	-	2.11954e+06
PBANKA_0919300	spermidine synthase, putative	SPDS	36.6	-	2	-	1	-	1	-	1	-	1.98	-	2.10531e+06	-	2.10531e+06
PBANKA_0604300	tetratricopeptide repeat protein, putative	TRP1	38.8	-	4	-	1	-	1	-	1	-	1.95	-	3.49287e+06	-	3.49287e+06
PBANKA_0702800	protein disulfide-isomerase, putative	N/A	55.4	-	2	-	1	-	1	-	1	-	1.95	-		-
PBANKA_1360300	DNA/RNA-binding protein Alba 4, putative	ALBA4	42.1	-	2	-	1	-	1	-	1	-	1.94	-	2.45361e+06	-	2.45361e+06
PBANKA_0720300	eukaryotic translation initiation factor 3 subunit M, putative	EIF3M	51.4	-	2	-	1	-	1	-	1	-	1.93	-		-
PBANKA_1319200	AP-1 complex subunit gamma, putative	N/A	121.4	-	1	-	1	-	1	-	1	-	1.93	-	1.90308e+06	-	1.90308e+06
PBANKA_0913600	conserved Plasmodium protein, unknown function	N/A	73.3	-	2	-	1	-	1	-	1	-	1.91	-		-
PBANKA_1002800	protein transport protein Sec24B, putative	SEC24B	158.3	-	1	-	1	-	1	-	1	-	1.9	-	1.54527e+06	-	1.54527e+06
PBANKA_1023400	glutathione reductase, putative	GR	56.5	-	2	-	1	-	1	-	1	-	1.9	-	3.80113e+06	-	3.80113e+06
