# Supplementary material for: Plasmodium berghei IMC1j interacts with δ-tubulin to orchestrate subpellicular microtubule organization in ookinetes
Source: mBio. 2025 Oct 21;16(11):e02669-25. doi: 10.1128/mbio.02669-25 (PMC12607714; doi:10.1128/mbio.02669-25)
Supplement: Table S3 — IMC1j primer list. [file mbio.02669-25-s0003.xlsx]

## Sheet: Sheet1
Table S3. Oligonucleotides used in this study.
	Primer	Primer sequence 5'-->3'
pYCm-PbIMC1j-HA-glmS	pYCm-PbIMC1j-KD-F1	gctatgaccatgattacgccaagcttCTGTAAAGAATCAAATGATGCAATAC
	pYCm-PbIMC1j-KD-R1	CTAAAACGTCCaCTgTAgTTATCATAAATCATTTGGTTATCATTCATTTC
	pYCm-PbIMC1j-KD-F2	ccatggccgcggTAAatgtaaacaacacaaactatagttttgc
	pYCm-PbIMC1j-KD-R2	tatgaatattaaattgtaaacttaagcatgtatattataggtaacggtgtgatg
	PbIMC1j-HA-glmS-NcoIF	GTGATAATTATAATGGAAACccatggTACCCTTACGATGTGCCTGATTAC
	PbIMC1j-HA-glmS-SacllR	gtttgtgttgtttacatTTAccgcggGTCCCCTCCTACATGTTTTTTGG
	PbIMC1j-KD-sgRNA-F	tcgagttatacaatgttattATGATTTATGATAATTATAGgttttagagctagaaatagc
	PbIMC1j-KD-sgRNA-R	gctatttctagctctaaaacCTATAATTATCATAAATCATaataacattgtataactcga
pL0034-PbIMC1j-KO	pL0034-PbIMC1jKO-XhoIF	cttcaatttcgatgggtaccCTCGAGatgtaaacaacacaaactatagttttgc
	pL0034-PbIMC1jKO-NotIR	aacgacggccagtgaattcGCGGCCGCggcttgacttcatttcttctag
	pL0034-PbIMC1jKO-HindIIIF	gctatgaccatgattacgccaagctttaatttgtgataattttccaaatg
	pL0034-PbIMC1jKO-ApaIR	acatcatatggataccgcggGGGCCCACACTGTTTGTTTTCCATtgtcttaac
primers for genotyping	IMC1j-genoF2	ttccttaagccgtaaacatgtg
	PbIMC1j-genoF3	GGGCGAGAAAATGTAGCATACAATG
	PbIMC1j-seqF1	GGGATATAAGAGAAATACCAAGGG
	PbIMC1j-seqR1	CTGGATACCCTGTTTTGGGATC
	pL0034-yfcu genoF1	GGATTGAAAAATACCATGCCGCC
	pL0034-hDHFR genoR1	CTTTAAAGGTCGATTCTTCTCAGG
	PbIMC1j-genoR3	GGTTTTGGTAAATTTGGTACAGG
Primers for recombinant protein expression in E. coli.	pET32a-PbISC1-BamHI	acaaggccatggctgatatcggatccTATAATTCGTTATGCCATCCAGGG
	pET32a-PbISC1-NotI	GGTGGTGGTGGTGCTCGAGTGCGGCCGCATAAAACGGATATAAATCGTAAATATTGG
	pET32a-PbtubD-BamHI	acaaggccatggctgatatcggatccTCATATGGGTTTAATGTACATGCG
	pET32a-PbtubD-NotI	GGTGGTGGTGGTGCTCGAGTGCGGCCGCTTTATATACTTGAGGAAGATATCTAG
